# Supplementary material for: Transcriptional Cascade in the Regulation of Flowering in the Bamboo Orchid Arundina graminifolia
Source: Biomolecules. 2021 May 21;11(6):771. doi: 10.3390/biom11060771 (PMC8224086; doi:10.3390/biom11060771)
Supplement: Supplementary file 1 [file biomolecules-11-00771-s001.zip]

Archive with 1 entries (1 files):
- biomolecules-1188301-supplementary.pdf
